# Supplementary material for: Microbial Keratitis in Nepal: Predicting the Microbial Aetiology from Clinical Features
Source: J Fungi (Basel). 2022 Feb 19;8(2):201. doi: 10.3390/jof8020201 (PMC8879647; doi:10.3390/jof8020201)
Supplement: Supplementary file 1 [file jof-08-00201-s001.zip]

Archive with 1 entries (1 files):
- jof-1594398-supplementary.pdf
